# Supplementary material for: Uplift, climate and biotic changes at the Eocene–Oligocene transition in south-eastern Tibet
Source: Natl Sci Rev. 2018 Jun 12;6(3):495–504. doi: 10.1093/nsr/nwy062 (PMC8291530; doi:10.1093/nsr/nwy062)
Supplement: nwy062_Supplemental_Files [file nwy062_supplemental_files.zip]

Archive with 6 entries (6 files):
- Supplementary  Figure 1.jpg
- Supplementary Figure 2.jpg
- Supplementary Figure 3.jpg
- Supplementary Figure 4.jpg
- Supplementary Table 1.pdf
- Supplementary Table 2.docx
